# Supplementary material for: Loss of Wwox Perturbs Neuronal Migration and Impairs Early Cortical Development
Source: Front Neurosci. 2020 Jun 11;14:644. doi: 10.3389/fnins.2020.00644 (PMC7300205; doi:10.3389/fnins.2020.00644)
Supplement: Supplementary file 2 [file Table_1.XLSX]

## Sheet: Arkusz4
Gene	Log2FC hNPC shWWOX/control	Log2FC neurons shWWOX/control	Function (GeneCard Database reference)	Condition/Phenotype associated	Reviewed in
TUBB	0.230868	-1.59581	Beta1-Tubulin	Polymicrogyria, subcortical band heterotropia	PMID: 30016746
TUBA1A	-0.75025	-3.5266	Tubulin Alpha 1a; microtubule constituent	Lissencephaly type 3 (LIS3) characterized by microcephaly, intellectual disability, and early-onset epilepsy caused by defective neuronal migration	PMID: 30016746
TUBA1B	-0.41628	-3.36022	Tubulin Alpha 1b; major constituent of microtubules
TUBB2A	0.911545	-1.83773	Tubulin Beta 2A Class IIa	Cortical dysplasia	PMID: 26441521
TUBB2B	-0.0586212	-1.72456	Tubulin Beta 2B Class IIb; neuronal migration	Defective migration of cortical neurons	PMID: 26441521
TUBB3	-0.147239	-3.96345	Tubulin Beta 3 Class III; proper axon guidance and mantainance	Malformation of cortical development and defects in neuronal migration	PMID: 26441521
TUBB4B	-0.55593	-1.96303	Tubulin Beta 4B Class IVb; constituent of microtubules
TUBB6	-0.34541	-2.36367	Tubulin Beta 6 Class V; constituent of microtubules
TUBGCP6	0.97233	-1.66383	Tubulin Gamma Complex Associated Protein 6	Microcephaly	PMID: 22279524
MAP2	-0.868173	-1.71644	Microtubule Associated Protein 2; stabilizing dentritic shape during neuron development	Tauopathy	PMID: 28082867
MAP6	-1.3877	-2.04907	Microtubule Associated Protein 6; microtubule stabilization in many cell types, including neuronal cells	Schizophrenia	PMID: 28871106
DCLK1	-1.14177	-2.07103	Doublecortin Like Kinase 1; bind microtubules and regulate microtubule polymerization; neuronal migration, retrograde transport, neuronal apoptosis and neurogenesis	Seizures	PMID: 20236041
DCLK2	2.32743	-11.0644	Doublecortin Like Kinase 2; binds microtubules and regulate microtubule polymerization; a role in the establishment of hippocampal organization	Severe epileptic phenotype	PMID: 19342486
DNM1	-0.393499	-1.58133	Dynamin 1	Early infantile epileptic encephalopathy	PMID: 27806796
DNM1L	0.319715	-1.1774	Dynamin-1-like protein	Several neurological disorders, including Alzheimer's disease	PMID: 29877124
DNM2	0.687254	-1.60828	Dynamin 2; plays a role in the regulation of neuron morphology, axon growth and formation of neuronal growth cones
DNM3	1.88394	-1.86303	Dynamin 3
KIF5A	-1.04723	-1.40754	Kinesin Family Member 5A; slow axonal transport of neurofilament proteins		PMID:21092854
KIF5B	-0.228719	-1.79577	Kinesin Family Member 5B		PMID:21092854
KIF5C	-0.0541147	-1.31715	Kinesin Family Member 5C	Complex cortical dysplasia	PMID:21092854
